# Supplementary material for: Erratum: Sandeep P., et al. A Novel Secure IoT-Based Smart Home Automation System Using a Wireless Sensor Network. Sensors 2017, 17, 69
Source: Sensors (Basel). 2017 Mar 16;17(3):606. doi: 10.3390/s17030606 (PMC5375892; doi:10.3390/s17030606)
Supplement: Supplementary File 1 [file sensors-17-00606-s001.zip]

Archive with 3 entries (3 files):
- sensors-17-00069-tex-v1.zip
- sensors-17-00069-v1.pdf
- sensors-17-00069-v1.zip
